# Supplementary material for: Soybean F-Box-Like Protein GmFBL144 Interacts With Small Heat Shock Protein and Negatively Regulates Plant Drought Stress Tolerance
Source: Front Plant Sci. 2022 Jun 2;13:823529. doi: 10.3389/fpls.2022.823529 (PMC9201338; doi:10.3389/fpls.2022.823529)
Supplement: Supplementary file 2 [file Table_1.xls]

## Sheet: Sheet1
Supplementary Table S1. Primers for qRT-PCR.
Gene name	Primer sequences (5´→3´)
GmFBL144	GCAGCGTGACTGTGACTTTCG
	TCCTCCTTTCCGTCCTTCAGT
