# Supplementary material for: Soybean F-Box-Like Protein GmFBL144 Interacts With Small Heat Shock Protein and Negatively Regulates Plant Drought Stress Tolerance
Source: Front Plant Sci. 2022 Jun 2;13:823529. doi: 10.3389/fpls.2022.823529 (PMC9201338; doi:10.3389/fpls.2022.823529)
Supplement: Supplementary file 3 [file Table_2.xls]

## Sheet: Sheet1
Query	Hit type	PSSM-ID	From	To	E-Value	Bitscore	Accession	Short name	Superfamily	Rename	Subfamily
Glyma_01G026500.1	superfamily	413361	45	100	9.1053e-05	41.1115	cl02535	F-box-like superfamily	-	GmFBL156	FBO
Glyma_01G028800.1	specific	395521	12	42	0.000458965	37.5429	pfam00646	F-box	cl02535	GmFBP1	FBK
Glyma_01G072000.1	specific	395521	8	46	0.00724074	34.0761	pfam00646	F-box	cl02535	GmFBP2	FBO
Glyma_01G083900.1	specific	395521	12	44	4.81323e-06	42.9357	pfam00646	F-box	cl02535	GmFBP3	FBO
Glyma_01G100400.1	specific	403981	3	32	2.11333e-06	43.6269	pfam12937	F-box-like	cl02535	GmFBL1	FBU
Glyma_01G154100.1	specific	403981	78	122	3.92467e-14	65.5832	pfam12937	F-box-like	cl02535	GmFBL2	FBO
Glyma_01G173700.1	specific	403981	55	97	0.00230918	35.5377	pfam12937	F-box-like	cl02535	GmFBL3	FBT
Glyma_01G187800.1	specific	403981	7	40	0.000529823	36.6933	pfam12937	F-box-like	cl02535	GmFBL4	FBL
Glyma_01G189600.1	specific	395521	36	76	0.000149329	39.0837	pfam00646	F-box	cl02535	GmFBP4	FBU
Glyma_01G232700.1	specific	395521	12	48	1.39539e-05	41.7801	pfam00646	F-box	cl02535	GmFBP5	FBA
Glyma_02G036400.1	specific	395521	11	41	0.000480281	37.5429	pfam00646	F-box	cl02535	GmFBP6	FBK
Glyma_02G038300.1	specific	403981	45	91	0.000268826	37.8489	pfam12937	F-box-like	cl02535	GmFBL5	FBO
Glyma_02G041600.1	specific	395521	10	49	1.73251e-07	47.1729	pfam00646	F-box	cl02535	GmFBP7	FBU
Glyma_02G043500.1	specific	395521	7	40	0.0866269	30.9945	pfam00646	F-box	cl02535	GmFBP8	FBF
Glyma_02G055300.1	specific	403981	55	98	0.00104736	36.6933	pfam12937	F-box-like	cl02535	GmFBL6	FBT
Glyma_02G057300.1	specific	403981	20	58	8.05386e-09	50.5605	pfam12937	F-box-like	cl02535	GmFBL7	FBU
Glyma_02G064600.1	specific	395521	167	202	1.41453e-05	42.1653	pfam00646	F-box	cl02535	GmFBP9	FBO
Glyma_02G065300.1	superfamily	408301	1	42	4.48052e-15	69.1353	cl39836	F-box_5 superfamily	-	GmFB5 16	FBO
Glyma_02G079600.1	specific	395521	14	50	7.11225e-07	45.2469	pfam00646	F-box	cl02535	GmFBP10	FBU
Glyma_02G081800.1	specific	403981	51	93	1.07583e-05	42.0861	pfam12937	F-box-like	cl02535	GmFBL8	FBT
Glyma_02G083400.1	specific	395521	7	48	0.00280842	35.2317	pfam00646	F-box	cl02535	GmFBP11	FBK
Glyma_02G094600.1	specific	395521	4	41	0.000134853	39.0837	pfam00646	F-box	cl02535	GmFBP12	FBF
Glyma_02G126700.1	specific	395521	6	26	0.449428	28.6833	pfam00646	F-box	cl02535	GmFBP13	FBF
Glyma_02G126900.1	specific	395521	15	53	5.95357e-05	40.2393	pfam00646	F-box	cl02535	GmFBP14	FBD
Glyma_02G127100.1	specific	395521	15	57	0.000152789	39.0837	pfam00646	F-box	cl02535	GmFBP15	FBD
Glyma_02G127700.1	specific	395521	8	46	0.00469132	34.8465	pfam00646	F-box	cl02535	GmFBP16	FBO
Glyma_02G128400.1	specific	403981	30	68	1.66582e-05	41.7009	pfam12937	F-box-like	cl02535	GmFBL9	FBA
Glyma_02G142300.1	specific	403981	128	164	0.00286606	35.9229	pfam12937	F-box-like	cl02535	GmFBL10	FBO
Glyma_02G146000.1	specific	395521	5	46	0.0194933	32.9205	pfam00646	F-box	cl02535	GmFBP17	FBK
Glyma_02G148100.1	specific	403981	19	63	0.000411197	37.4637	pfam12937	F-box-like	cl02535	GmFBL11	FBU
Glyma_02G152700.1	specific	403981	48	89	0.00247989	35.5377	pfam12937	F-box-like	cl02535	GmFBL12	FBT
Glyma_02G152800.1	specific	408301	6	47	8.8941e-17	73.7577	pfam18511	F-box_5	cl39836	GmFB5 1	FBL
Glyma_02G188000.1	specific	395521	34	68	1.21826e-05	41.7801	pfam00646	F-box	cl02535	GmFBP18	FBA
Glyma_02G205200.1	specific	395521	12	56	0.000165307	38.3133	pfam00646	F-box	cl02535	GmFBP19	FBL
Glyma_02G211800.1	specific	408301	57	98	5.20653e-19	80.3061	pfam18511	F-box_5	cl39836	GmFB5 2	FBO
Glyma_02G254300.1	specific	408301	5	44	1.74999e-19	81.4617	pfam18511	F-box_5	cl39836	GmFB5 3	FBO
Glyma_02G273700.1	specific	403981	96	140	1.66087e-05	42.0861	pfam12937	F-box-like	cl02535	GmFBL13	FBW
Glyma_02G278300.1	specific	403981	87	129	1.17377e-06	44.7825	pfam12937	F-box-like	cl02535	GmFBL14	FBU
Glyma_02G289100.1	specific	395521	6	44	0.000433938	37.9281	pfam00646	F-box	cl02535	GmFBP20	FBD
Glyma_02G289200.1	specific	395521	5	42	0.00542938	34.0761	pfam00646	F-box	cl02535	GmFBP21	FBD
Glyma_02G294800.1	specific	395521	44	86	1.55718e-05	41.7801	pfam00646	F-box	cl02535	GmFBP22	FBL
Glyma_02G304600.1	superfamily	413361	92	110	0.0330122	32.4561	cl02535	F-box-like superfamily	-	GmFBL157	FBO
Glyma_02G304900.1	specific	403981	24	63	5.5545e-07	44.0121	pfam12937	F-box-like	cl02535	GmFBL15	FBU
Glyma_03G010000.1	specific	395521	1	33	0.00312896	34.8465	pfam00646	F-box	cl02535	GmFBP23	FBK
Glyma_03G017000.1	specific	403981	21	61	0.000146372	38.6193	pfam12937	F-box-like	cl02535	GmFBL16	FBP
Glyma_03G020200.1	specific	395521	4	34	0.12705	30.6093	pfam00646	F-box	cl02535	GmFBP24	FBO
Glyma_03G106100.1	specific	403981	7	40	7.80913e-05	36.6933	pfam12937	F-box-like	cl02535	GmFBL17	FBU
Glyma_03G116000.1	specific	395521	13	48	0.000712285	36.7725	pfam00646	F-box	cl02535	GmFBP25	FBU
Glyma_03G126600.1	specific	403981	102	133	6.77862e-07	45.5529	pfam12937	F-box-like	cl02535	GmFBL18	FBO
Glyma_03G126700.1	specific	403981	22	64	7.59594e-08	47.8641	pfam12937	F-box-like	cl02535	GmFBL19	FBO
Glyma_03G126800.1	specific	395521	1	45	2.23869e-07	46.7877	pfam00646	F-box	cl02535	GmFBP26	FBU
Glyma_03G126900.1	specific	395521	1	44	2.64102e-07	46.4025	pfam00646	F-box	cl02535	GmFBP27	FBU
Glyma_03G152300.1	specific	403981	9	53	0.00016194	38.6193	pfam12937	F-box-like	cl02535	GmFBL20	FBU
Glyma_03G155100.1	specific	403981	106	140	0.00107504	36.6933	pfam12937	F-box-like	cl02535	GmFBL21	FBU
Glyma_03G156000.1	specific	395521	5	46	0.00010143	39.0837	pfam00646	F-box	cl02535	GmFBP28	FBK
Glyma_03G158900.1	specific	403981	125	161	0.000451991	37.8489	pfam12937	F-box-like	cl02535	GmFBL22	FBU
Glyma_03G160600.1	specific	395521	17	57	0.000214483	38.3133	pfam00646	F-box	cl02535	GmFBP29	FBK
Glyma_03G189500.1	specific	403981	19	61	0.000575857	36.6933	pfam12937	F-box-like	cl02535	GmFBL23	FBP
Glyma_03G196600.1	specific	403981	37	73	6.17744e-08	48.2493	pfam12937	F-box-like	cl02535	GmFBL24	FBF
Glyma_03G198600.1	specific	403981	27	67	7.32444e-06	42.4713	pfam12937	F-box-like	cl02535	GmFBL25	FBU
Glyma_03G205200.1	specific	403981	202	241	0.000427684	37.8489	pfam12937	F-box-like	cl02535	GmFBL26	FBO
Glyma_03G209400.1	specific	408301	7	48	1.87619e-18	78.7653	pfam18511	F-box_5	cl39836	GmFB5 4	FBL
Glyma_03G233800.1	specific	395521	10	53	2.4265e-06	43.7061	pfam00646	F-box	cl02535	GmFBP30	FBP
Glyma_03G233900.1	specific	403981	1	44	0.00221579	34.3821	pfam12937	F-box-like	cl02535	GmFBL27	FBP
Glyma_03G249300.1	specific	395521	21	57	0.0342345	32.1501	pfam00646	F-box	cl02535	GmFBP31	FBO
Glyma_03G253900.1	specific	395521	25	65	0.00300898	34.8465	pfam00646	F-box	cl02535	GmFBP32	FBP
Glyma_03G254500.1	specific	395521	39	79	2.17402e-09	52.5657	pfam00646	F-box	cl02535	GmFBP33	FBU
Glyma_04G016300.1	specific	395521	139	177	3.64945e-08	49.4841	pfam00646	F-box	cl02535	GmFBP34	FBK
Glyma_04G019900.1	specific	395521	5	40	0.000251533	38.3133	pfam00646	F-box	cl02535	GmFBP35	FBF
Glyma_04G041800.1	specific	395521	350	381	0.0148186	34.0761	pfam00646	F-box	cl02535	GmFBP36	FBO
Glyma_04G042900.1	specific	403981	46	83	0.000309763	37.0785	pfam12937	F-box-like	cl02535	GmFBL28	FBU
Glyma_04G055700.1	specific	403981	102	143	3.8533e-07	47.0937	pfam12937	F-box-like	cl02535	GmFBL29	FBU
Glyma_04G058200.1	specific	395521	28	70	9.91838e-06	42.1653	pfam00646	F-box	cl02535	GmFBP37	FBU
Glyma_04G066900.1	specific	395521	66	104	3.63038e-05	41.3949	pfam00646	F-box	cl02535	GmFBP38	FBU
Glyma_04G093500.1	specific	408301	14	53	1.0604e-18	79.5357	pfam18511	F-box_5	cl39836	GmFB5 5	FBO
Glyma_04G100100.1	specific	395521	9	52	0.0919144	30.9945	pfam00646	F-box	cl02535	GmFBP39	FBU
Glyma_04G107000.1	specific	395521	43	85	1.3916e-09	53.3361	pfam00646	F-box	cl02535	GmFBP40	FBK
Glyma_04G112600.1	specific	403981	45	88	1.03252e-09	53.6421	pfam12937	F-box-like	cl02535	GmFBL30	FBO
Glyma_04G120000.1	superfamily	408301	131	150	0.111116	31.0005	cl39836	F-box_5 superfamily	-	GmFB5 17	FBO
Glyma_04G138300.1	specific	395521	238	278	0.00068064	38.6985	pfam00646	F-box	cl02535	GmFBP41	FBO
Glyma_04G147000.1	specific	403981	68	99	0.000720734	37.4637	pfam12937	F-box-like	cl02535	GmFBL31	FBL
Glyma_04G150400.1	specific	395521	59	98	0.00020929	38.6985	pfam00646	F-box	cl02535	GmFBP42	FBU
Glyma_04G196900.1	specific	395521	27	64	2.62919e-07	47.1729	pfam00646	F-box	cl02535	GmFBP43	FBO
Glyma_04G198800.1	specific	395521	33	70	0.0212994	30.9945	pfam00646	F-box	cl02535	GmFBP44	FBU
Glyma_04G219400.1	specific	395521	21	58	0.00174549	35.6169	pfam00646	F-box	cl02535	GmFBP45	FBK
Glyma_04G232600.1	specific	403981	4	45	3.0133e-12	57.8793	pfam12937	F-box-like	cl02535	GmFBL32	FBO
Glyma_04G242700.1	superfamily	413361	1	27	0.256152	29.3745	cl02535	F-box-like superfamily	-	GmFBL158	FBU
Glyma_04G247500.1	specific	403981	64	106	6.04741e-11	56.7237	pfam12937	F-box-like	cl02535	GmFBL33	FBU
Glyma_05G004500.1	specific	395521	66	102	0.000287893	38.3133	pfam00646	F-box	cl02535	GmFBP46	FBK
Glyma_05G049400.1	superfamily	413361	76	116	0.0198161	32.8413	cl02535	F-box-like superfamily	-	GmFBL159	FBP
Glyma_05G071300.1	specific	395521	7	40	3.40371e-07	46.4025	pfam00646	F-box	cl02535	GmFBP47	FBU
Glyma_05G071400.1	specific	395521	5	46	6.63711e-06	42.5505	pfam00646	F-box	cl02535	GmFBP48	FBU
Glyma_05G071600.1	specific	395521	7	40	3.51941e-07	46.4025	pfam00646	F-box	cl02535	GmFBP49	FBU
Glyma_05G071700.1	specific	395521	5	46	8.75408e-07	44.8617	pfam00646	F-box	cl02535	GmFBP50	FBU
Glyma_05G073500.1	specific	403981	216	257	2.71677e-06	44.0121	pfam12937	F-box-like	cl02535	GmFBL34	FBU
Glyma_05G097100.1	specific	403981	59	91	3.64537e-05	40.9305	pfam12937	F-box-like	cl02535	GmFBL35	FBU
Glyma_05G119400.1	specific	395521	43	83	2.19947e-06	44.4765	pfam00646	F-box	cl02535	GmFBP51	FBK
Glyma_05G134000.1	specific	395521	37	80	9.27052e-06	42.5505	pfam00646	F-box	cl02535	GmFBP52	FBU
Glyma_05G144800.1	specific	403981	200	233	9.53033e-05	39.7749	pfam12937	F-box-like	cl02535	GmFBL36	FBU
Glyma_05G147900.1	specific	395521	104	136	0.000755623	37.1577	pfam00646	F-box	cl02535	GmFBP53	FBU
Glyma_05G155000.1	specific	395521	76	120	0.000375986	37.9281	pfam00646	F-box	cl02535	GmFBP54	FBK
Glyma_05G155600.1	specific	395521	53	97	0.00215007	35.6169	pfam00646	F-box	cl02535	GmFBP55	FBK
Glyma_05G166200.1	specific	395521	5	36	7.80197e-06	42.5505	pfam00646	F-box	cl02535	GmFBP56	FBU
Glyma_05G169600.1	superfamily	408301	1	32	0.00158942	36.0081	cl39836	F-box_5 superfamily	-	GmFB5 18	FBU
Glyma_05G194000.1	specific	395521	10	54	9.19749e-05	40.2393	pfam00646	F-box	cl02535	GmFBP57	FBU
Glyma_05G217900.1	specific	403981	96	135	6.26907e-05	39.3897	pfam12937	F-box-like	cl02535	GmFBL37	FBO
Glyma_05G234400.1	specific	395521	25	63	0.000156601	38.6985	pfam00646	F-box	cl02535	GmFBP58	FBU
Glyma_05G235800.1	specific	403981	20	55	3.5612e-05	40.5453	pfam12937	F-box-like	cl02535	GmFBL38	FBU
Glyma_05G239400.1	specific	403981	207	252	1.60601e-05	42.0861	pfam12937	F-box-like	cl02535	GmFBL39	FBK
Glyma_06G016300.1	specific	403981	9	45	1.55743e-07	46.7085	pfam12937	F-box-like	cl02535	GmFBL40	FBU
Glyma_06G016400.1	specific	395521	142	180	4.0459e-08	49.4841	pfam00646	F-box	cl02535	GmFBP59	FBK
Glyma_06G042800.1	specific	395521	8	39	0.00136548	36.3873	pfam00646	F-box	cl02535	GmFBP60	FBL
Glyma_06G043400.1	specific	403981	37	74	4.23805e-05	39.0045	pfam12937	F-box-like	cl02535	GmFBL41	FBU
Glyma_06G055800.1	specific	403981	100	141	7.23956e-09	52.1013	pfam12937	F-box-like	cl02535	GmFBL42	FBO
Glyma_06G058900.1	specific	395521	28	70	5.7575e-05	40.2393	pfam00646	F-box	cl02535	GmFBP61	FBU
Glyma_06G068400.1	specific	395521	68	106	2.58198e-05	41.7801	pfam00646	F-box	cl02535	GmFBP62	FBU
Glyma_06G076900.1	specific	395521	64	103	0.00132215	36.3873	pfam00646	F-box	cl02535	GmFBP63	FBK
Glyma_06G095400.1	specific	408301	18	57	2.07186e-18	78.7653	pfam18511	F-box_5	cl39836	GmFB5 6	FBO
Glyma_06G098100.1	specific	395521	16	60	7.775e-05	39.8541	pfam00646	F-box	cl02535	GmFBP64	FBU
Glyma_06G101600.1	specific	403981	17	61	1.99341e-08	50.9457	pfam12937	F-box-like	cl02535	GmFBL43	FBO
Glyma_06G101800.1	specific	395521	9	52	0.0824385	30.9945	pfam00646	F-box	cl02535	GmFBP65	FBU
Glyma_06G106800.1	specific	395521	43	85	4.31727e-09	51.7953	pfam00646	F-box	cl02535	GmFBP66	FBK
Glyma_06G115200.1	specific	403981	64	106	4.09347e-10	54.4125	pfam12937	F-box-like	cl02535	GmFBL44	FBU
Glyma_06G120600.1	specific	403981	42	77	4.1584e-05	40.5453	pfam12937	F-box-like	cl02535	GmFBL45	FBU
Glyma_06G126800.1	specific	395521	18	54	5.29449e-07	45.6321	pfam00646	F-box	cl02535	GmFBP67	FBU
Glyma_06G132400.1	specific	403981	1	45	9.76928e-11	54.0273	pfam12937	F-box-like	cl02535	GmFBL46	FBU
Glyma_06G146500.1	specific	395521	19	59	0.000218295	38.3133	pfam00646	F-box	cl02535	GmFBP68	FBK
Glyma_06G155700.1	specific	395521	2	44	4.36954e-06	44.4765	pfam00646	F-box	cl02535	GmFBP69	FBF
Glyma_06G168700.1	specific	395521	28	65	9.80199e-07	45.6321	pfam00646	F-box	cl02535	GmFBP70	FBO
Glyma_06G181300.1	specific	395521	17	54	1.3416e-05	41.7801	pfam00646	F-box	cl02535	GmFBP71	FBO
Glyma_06G197000.1	specific	395521	14	50	1.1762e-06	44.8617	pfam00646	F-box	cl02535	GmFBP72	FBU
Glyma_06G197100.1	specific	395521	7	43	1.67371e-06	44.0913	pfam00646	F-box	cl02535	GmFBP73	FBU
Glyma_06G213000.1	specific	395521	15	54	0.00104878	36.3873	pfam00646	F-box	cl02535	GmFBP74	FBU
Glyma_06G270800.1	specific	395521	8	45	1.85448e-05	41.0097	pfam00646	F-box	cl02535	GmFBP75	FBP
Glyma_06G271000.1	specific	395521	8	45	0.00304191	34.8465	pfam00646	F-box	cl02535	GmFBP76	FBP
Glyma_06G271100.1	specific	403981	7	47	5.31099e-06	39.7749	pfam12937	F-box-like	cl02535	GmFBL47	FBU
Glyma_06G277000.1	superfamily	408301	9	46	9.22535e-05	40.2453	cl39836	F-box_5 superfamily	-	GmFB5 19	FBO
Glyma_06G318100.1	superfamily	408301	66	90	0.0720983	31.3857	cl39836	F-box_5 superfamily	-	GmFB5 20	FBO
Glyma_07G004400.1	specific	395521	28	70	2.77916e-06	43.7061	pfam00646	F-box	cl02535	GmFBP77	FBU
Glyma_07G008900.1	specific	395521	56	96	1.65429e-06	44.4765	pfam00646	F-box	cl02535	GmFBP78	FBL
Glyma_07G020700.1	specific	403981	29	65	4.0875e-06	43.6269	pfam12937	F-box-like	cl02535	GmFBL48	FBK
Glyma_07G022100.1	specific	395521	2	43	4.00975e-06	43.3209	pfam00646	F-box	cl02535	GmFBP79	FBU
Glyma_07G026200.1	superfamily	413361	6	41	0.378055	29.7597	cl02535	F-box-like superfamily	-	GmFBL160	FBU
Glyma_07G032000.1	specific	395521	2	39	7.01166e-10	53.7213	pfam00646	F-box	cl02535	GmFBP80	FBO
Glyma_07G034400.1	specific	395521	4	45	0.000588193	37.1577	pfam00646	F-box	cl02535	GmFBP81	FBK
Glyma_07G060100.1	superfamily	408301	13	43	0.0187372	32.9265	cl39836	F-box_5 superfamily	-	GmFB5 21	FBO
Glyma_07G071400.1	specific	395521	25	67	9.8313e-07	44.8617	pfam00646	F-box	cl02535	GmFBP82	FBK
Glyma_07G071500.1	specific	395521	30	70	2.71957e-06	43.7061	pfam00646	F-box	cl02535	GmFBP83	FBK
Glyma_07G071600.1	specific	395521	23	63	1.68649e-06	44.4765	pfam00646	F-box	cl02535	GmFBP84	FBK
Glyma_07G072400.1	specific	395521	14	57	2.53861e-05	41.0097	pfam00646	F-box	cl02535	GmFBP85	FBU
Glyma_07G077600.1	specific	403981	21	61	0.000202584	38.2341	pfam12937	F-box-like	cl02535	GmFBL49	FBP
Glyma_07G148300.1	specific	395521	5	42	2.6244e-07	46.7877	pfam00646	F-box	cl02535	GmFBP86	FBO
Glyma_07G156800.1	specific	395521	28	67	0.0699403	31.3797	pfam00646	F-box	cl02535	GmFBP87	FBU
Glyma_07G187200.1	specific	395521	13	47	0.000194476	38.3133	pfam00646	F-box	cl02535	GmFBP88	FBA
Glyma_07G189800.1	specific	408301	14	54	9.78292e-17	73.7577	pfam18511	F-box_5	cl39836	GmFB5 7	FBO
Glyma_07G235500.1	specific	403981	88	130	1.55263e-06	44.3973	pfam12937	F-box-like	cl02535	GmFBL50	FBU
Glyma_07G247000.1	specific	395521	18	54	1.08909e-07	47.5581	pfam00646	F-box	cl02535	GmFBP89	FBA
Glyma_07G251400.1	specific	403981	12	56	3.26511e-08	48.6345	pfam12937	F-box-like	cl02535	GmFBL51	FBU
Glyma_07G251800.1	specific	395521	8	49	0.0281961	32.5353	pfam00646	F-box	cl02535	GmFBP90	FBT
Glyma_07G254400.1	superfamily	408301	11	47	8.19961e-08	47.9493	cl39836	F-box_5 superfamily	-	GmFB5 22	FBU
Glyma_07G265800.1	specific	395521	4	41	2.95208e-07	46.4025	pfam00646	F-box	cl02535	GmFBP91	FBO
Glyma_08G002000.1	specific	395521	12	53	6.04927e-06	43.3209	pfam00646	F-box	cl02535	GmFBP92	FBU
Glyma_08G024000.1	specific	403981	96	135	6.34644e-05	39.3897	pfam12937	F-box-like	cl02535	GmFBL52	FBO
Glyma_08G030700.1	superfamily	413361	28	64	0.0697219	31.6857	cl02535	F-box-like superfamily	-	GmFBL161	FBU
Glyma_08G043200.1	specific	403981	22	63	0.000206867	38.2341	pfam12937	F-box-like	cl02535	GmFBL53	FBU
Glyma_08G046500.1	specific	395521	233	276	7.79581e-05	40.2393	pfam00646	F-box	cl02535	GmFBP93	FBK
Glyma_08G059500.1	superfamily	408301	15	55	2.70173e-16	72.6021	cl39836	F-box_5 superfamily	-	GmFB5 23	FBO
Glyma_08G074400.1	specific	395521	43	83	2.42625e-06	44.0913	pfam00646	F-box	cl02535	GmFBP94	FBK
Glyma_08G088700.1	specific	395521	46	89	4.72469e-06	43.3209	pfam00646	F-box	cl02535	GmFBP95	FBU
Glyma_08G098000.1	specific	395521	3	39	1.4278e-07	47.1729	pfam00646	F-box	cl02535	GmFBP96	FBF
Glyma_08G100500.1	specific	395521	11	48	0.008374	33.6909	pfam00646	F-box	cl02535	GmFBP97	FBL
Glyma_08G101200.1	specific	403981	188	221	0.000762341	37.0785	pfam12937	F-box-like	cl02535	GmFBL54	FBU
Glyma_08G103400.1	specific	395521	50	91	0.000154853	38.6985	pfam00646	F-box	cl02535	GmFBP98	FBK
Glyma_08G104800.1	specific	395521	103	143	8.31984e-05	39.8541	pfam00646	F-box	cl02535	GmFBP99	FBO
Glyma_08G112900.1	specific	395521	76	120	0.000324383	37.9281	pfam00646	F-box	cl02535	GmFBP100	FBK
Glyma_08G127900.1	superfamily	408301	1	32	0.00469946	34.8525	cl39836	F-box_5 superfamily	-	GmFB5 24	FBU
Glyma_08G134900.1	specific	395521	8	39	2.85762e-06	43.7061	pfam00646	F-box	cl02535	GmFBP101	FBO
Glyma_08G183100.1	specific	403981	53	97	1.54301e-05	41.7009	pfam12937	F-box-like	cl02535	GmFBL55	FBT
Glyma_08G185900.1	specific	403981	4	34	0.00682992	34.3821	pfam12937	F-box-like	cl02535	GmFBL56	FBU
Glyma_08G192100.1	specific	395521	56	96	1.38958e-06	44.8617	pfam00646	F-box	cl02535	GmFBP102	FBL
Glyma_08G195400.1	specific	395521	12	54	6.06921e-05	40.2393	pfam00646	F-box	cl02535	GmFBP103	FBU
Glyma_08G195600.1	specific	395521	6	42	0.0131507	33.6909	pfam00646	F-box	cl02535	GmFBP104	FBL
Glyma_08G207700.1	specific	395521	4	45	0.000362079	37.5429	pfam00646	F-box	cl02535	GmFBP105	FBK
Glyma_08G210700.1	specific	403981	2	26	0.000139641	39.0045	pfam12937	F-box-like	cl02535	GmFBL57	FBO
Glyma_08G216300.1	superfamily	408301	7	34	0.431827	29.4597	cl39836	F-box_5 superfamily	-	GmFB5 25	FBO
Glyma_08G219800.1	specific	395521	6	45	0.00323374	34.8465	pfam00646	F-box	cl02535	GmFBP106	FBU
Glyma_08G221300.1	specific	403981	34	70	1.04238e-05	42.4713	pfam12937	F-box-like	cl02535	GmFBL58	FBK
Glyma_08G229700.1	specific	395521	11	50	6.09161e-06	42.9357	pfam00646	F-box	cl02535	GmFBP107	FBU
Glyma_08G243300.1	specific	403981	4	43	1.53881e-08	49.4049	pfam12937	F-box-like	cl02535	GmFBL59	FBU
Glyma_08G251600.1	specific	395521	8	46	6.66375e-08	48.3285	pfam00646	F-box	cl02535	GmFBP108	FBU
Glyma_08G251700.1	specific	395521	8	41	1.06117e-05	39.0837	pfam00646	F-box	cl02535	GmFBP109	FBU
Glyma_08G251800.1	specific	395521	6	42	9.23572e-07	45.2469	pfam00646	F-box	cl02535	GmFBP110	FBA
Glyma_08G252000.1	specific	395521	10	33	0.185943	30.2241	pfam00646	F-box	cl02535	GmFBP111	FBA
Glyma_08G252200.1	specific	395521	30	68	2.22958e-06	43.3209	pfam00646	F-box	cl02535	GmFBP112	FBU
Glyma_08G252300.1	specific	395521	8	46	1.34698e-08	50.2545	pfam00646	F-box	cl02535	GmFBP113	FBU
Glyma_08G253600.1	specific	395521	94	137	1.8844e-08	49.8693	pfam00646	F-box	cl02535	GmFBP114	FBK
Glyma_08G259900.1	specific	395521	8	44	1.36336e-07	47.5581	pfam00646	F-box	cl02535	GmFBP115	FBO
Glyma_08G260800.1	specific	395521	9	48	7.00431e-07	45.6321	pfam00646	F-box	cl02535	GmFBP116	FBU
Glyma_08G284600.1	specific	395521	18	54	0.000147335	38.6985	pfam00646	F-box	cl02535	GmFBP117	FBK
Glyma_08G312700.1	specific	395521	6	47	0.0167421	33.3057	pfam00646	F-box	cl02535	GmFBP118	FBD
Glyma_08G348900.1	specific	403981	7	38	2.79024e-06	43.6269	pfam12937	F-box-like	cl02535	GmFBL60	FBD
Glyma_08G350400.1	specific	395521	11	49	3.99126e-10	54.4917	pfam00646	F-box	cl02535	GmFBP119	FBU
Glyma_08G351300.1	specific	395521	6	51	0.00140917	36.0021	pfam00646	F-box	cl02535	GmFBP120	FBD
Glyma_08G351400.1	specific	395521	3	43	1.29377e-06	44.8617	pfam00646	F-box	cl02535	GmFBP121	FBD
Glyma_08G352900.1	specific	395521	7	37	3.63092e-07	46.4025	pfam00646	F-box	cl02535	GmFBP122	FBU
Glyma_08G353000.1	specific	395521	5	46	6.67954e-07	45.6321	pfam00646	F-box	cl02535	GmFBP123	FBU
Glyma_08G356100.1	specific	395521	5	36	0.000849935	36.7725	pfam00646	F-box	cl02535	GmFBP124	FBK
Glyma_09G010600.1	specific	395521	4	42	2.80514e-08	49.4841	pfam00646	F-box	cl02535	GmFBP125	FBA
Glyma_09G019400.1	specific	395521	17	61	0.000314084	37.9281	pfam00646	F-box	cl02535	GmFBP126	FBK
Glyma_09G032600.1	specific	403981	10	42	4.10923e-06	43.2417	pfam12937	F-box-like	cl02535	GmFBL61	FBU
Glyma_09G056100.1	specific	403981	199	244	7.43897e-09	51.7161	pfam12937	F-box-like	cl02535	GmFBL62	FBK
Glyma_09G075900.1	specific	395521	20	63	5.89302e-07	46.0173	pfam00646	F-box	cl02535	GmFBP127	FBU
Glyma_09G102300.1	specific	395521	6	43	0.00294949	35.6169	pfam00646	F-box	cl02535	GmFBP128	FBD
Glyma_09G116200.1	specific	395521	73	107	0.00181136	36.0021	pfam00646	F-box	cl02535	GmFBP129	FBF
Glyma_09G130100.1	specific	395521	115	156	4.00465e-06	41.7801	pfam00646	F-box	cl02535	GmFBP130	FBO
Glyma_09G130200.1	specific	395521	30	69	5.87693e-05	39.8541	pfam00646	F-box	cl02535	GmFBP131	FBU
Glyma_09G139100.1	specific	395521	16	55	1.47033e-05	41.7801	pfam00646	F-box	cl02535	GmFBP132	FBU
Glyma_09G139700.1	specific	395521	13	52	0.01023	33.6909	pfam00646	F-box	cl02535	GmFBP133	FBU
Glyma_09G139800.1	specific	395521	13	52	0.0110354	33.6909	pfam00646	F-box	cl02535	GmFBP134	FBO
Glyma_09G139900.1	specific	395521	28	68	0.00237151	35.2317	pfam00646	F-box	cl02535	GmFBP135	FBU
Glyma_09G140100.1	specific	395521	12	51	0.000852784	36.3873	pfam00646	F-box	cl02535	GmFBP136	FBU
Glyma_09G140200.1	specific	395521	30	69	0.000149897	38.6985	pfam00646	F-box	cl02535	GmFBP137	FBU
Glyma_09G141100.1	specific	395521	31	70	1.11531e-05	42.1653	pfam00646	F-box	cl02535	GmFBP138	FBU
Glyma_09G141200.1	specific	395521	31	70	9.43823e-06	42.1653	pfam00646	F-box	cl02535	GmFBP139	FBU
Glyma_09G141300.1	specific	395521	31	70	1.10441e-05	42.1653	pfam00646	F-box	cl02535	GmFBP140	FBU
Glyma_09G141400.1	specific	395521	31	70	1.20647e-05	41.7801	pfam00646	F-box	cl02535	GmFBP141	FBU
Glyma_09G141500.1	specific	395521	31	70	8.47186e-06	42.5505	pfam00646	F-box	cl02535	GmFBP142	FBU
Glyma_09G141600.1	specific	395521	31	70	1.14866e-05	42.1653	pfam00646	F-box	cl02535	GmFBP143	FBU
Glyma_09G141700.1	specific	395521	23	62	1.80141e-05	41.3949	pfam00646	F-box	cl02535	GmFBP144	FBU
Glyma_09G142000.1	specific	395521	39	78	0.000117632	39.0837	pfam00646	F-box	cl02535	GmFBP145	FBO
Glyma_09G145700.1	superfamily	413361	26	66	0.0141691	32.8413	cl02535	F-box-like superfamily	-	GmFBL162	FBP
Glyma_09G229800.1	superfamily	408301	76	101	0.055611	31.7709	cl39836	F-box_5 superfamily	-	GmFB5 26	FBU
Glyma_09G242200.1	specific	403981	42	86	1.27867e-07	48.6345	pfam12937	F-box-like	cl02535	GmFBL63	FBR
Glyma_09G265900.1	specific	403981	9	53	1.99362e-08	49.0197	pfam12937	F-box-like	cl02535	GmFBL64	FBU
Glyma_10G021500.1	specific	408301	8	47	9.42994e-17	73.7577	pfam18511	F-box_5	cl39836	GmFB5 8	FBL
Glyma_10G025700.1	specific	403981	9	53	3.04458e-05	40.9305	pfam12937	F-box-like	cl02535	GmFBL65	FBU
Glyma_10G028000.1	specific	395521	5	46	0.0168097	32.9205	pfam00646	F-box	cl02535	GmFBP146	FBK
Glyma_10G032000.1	specific	403981	129	165	0.00084762	37.0785	pfam12937	F-box-like	cl02535	GmFBL66	FBO
Glyma_10G064800.1	specific	403981	16	56	0.000583811	36.6933	pfam12937	F-box-like	cl02535	GmFBL67	FBP
Glyma_10G073700.1	specific	403981	36	70	7.86774e-09	50.9457	pfam12937	F-box-like	cl02535	GmFBL68	FBF
Glyma_10G075800.1	specific	403981	22	58	0.0038006	34.7673	pfam12937	F-box-like	cl02535	GmFBL69	FBU
Glyma_10G102300.1	specific	395521	11	54	7.41804e-05	39.4689	pfam00646	F-box	cl02535	GmFBP147	FBU
Glyma_10G117700.1	specific	395521	28	64	1.2181e-07	47.5581	pfam00646	F-box	cl02535	GmFBP148	FBO
Glyma_10G132100.1	specific	395521	7	45	9.04515e-05	39.4689	pfam00646	F-box	cl02535	GmFBP149	FBA
Glyma_10G134800.1	specific	395521	21	58	0.000826123	36.7725	pfam00646	F-box	cl02535	GmFBP150	FBU
Glyma_10G135200.1	specific	395521	26	65	7.07768e-05	39.0837	pfam00646	F-box	cl02535	GmFBP151	FBU
Glyma_10G135500.1	specific	395521	26	65	0.0053313	34.4613	pfam00646	F-box	cl02535	GmFBP152	FBU
Glyma_10G135600.1	specific	395521	11	50	0.000147803	39.0837	pfam00646	F-box	cl02535	GmFBP153	FBU
Glyma_10G136700.1	specific	395521	21	60	0.0007073	37.1577	pfam00646	F-box	cl02535	GmFBP154	FBU
Glyma_10G150400.1	specific	395521	4	43	9.1615e-07	44.4765	pfam00646	F-box	cl02535	GmFBP155	FBP
Glyma_10G154000.1	specific	403981	51	81	2.25807e-06	43.6269	pfam12937	F-box-like	cl02535	GmFBL70	FBO
Glyma_10G169300.1	specific	403981	4	47	2.28475e-06	43.6269	pfam12937	F-box-like	cl02535	GmFBL71	FBP
Glyma_10G169600.1	specific	395521	1	45	8.21018e-06	41.7801	pfam00646	F-box	cl02535	GmFBP156	FBP
Glyma_10G169700.1	superfamily	413361	13	41	0.118544	28.9893	cl02535	F-box-like superfamily	-	GmFBL163	FBP
Glyma_10G175100.1	specific	395521	14	51	9.13695e-05	39.0837	pfam00646	F-box	cl02535	GmFBP157	FBU
Glyma_10G199800.1	specific	403981	8	43	1.8418e-09	52.8717	pfam12937	F-box-like	cl02535	GmFBL72	FBU
Glyma_10G200400.1	specific	395521	12	47	0.000899998	36.7725	pfam00646	F-box	cl02535	GmFBP158	FBD
Glyma_10G220200.1	specific	395521	7	48	4.31841e-07	46.0173	pfam00646	F-box	cl02535	GmFBP159	FBA
Glyma_10G220500.1	specific	395521	42	78	1.24942e-06	44.8617	pfam00646	F-box	cl02535	GmFBP160	FBU
Glyma_10G224900.1	specific	403981	53	95	1.46496e-05	41.7009	pfam12937	F-box-like	cl02535	GmFBL73	FBT
Glyma_10G229500.1	specific	403981	118	155	8.40642e-14	64.0424	pfam12937	F-box-like	cl02535	GmFBL74	FBU
Glyma_10G236900.1	specific	403981	10	55	3.66808e-07	45.9381	pfam12937	F-box-like	cl02535	GmFBL75	FBU
Glyma_10G238700.1	specific	403981	30	70	3.1912e-05	40.5453	pfam12937	F-box-like	cl02535	GmFBL76	FBP
Glyma_10G255600.1	specific	403981	330	372	4.22979e-07	46.3233	pfam12937	F-box-like	cl02535	GmFBL77	FBO
Glyma_10G286600.1	superfamily	408301	24	60	0.000943065	36.7785	cl39836	F-box_5 superfamily	-	GmFB5 27	FBU
Glyma_10G290500.1	specific	395521	3	36	0.0015049	36.0021	pfam00646	F-box	cl02535	GmFBP161	FBF
Glyma_11G052600.1	specific	403981	36	68	2.52898e-05	41.3157	pfam12937	F-box-like	cl02535	GmFBL78	FBU
Glyma_11G054300.1	specific	403981	7	40	0.000421803	36.6933	pfam12937	F-box-like	cl02535	GmFBL79	FBL
Glyma_11G069400.1	specific	403981	55	97	0.00217131	35.5377	pfam12937	F-box-like	cl02535	GmFBL80	FBT
Glyma_11G090700.1	specific	403981	78	122	4.98776e-13	62.5016	pfam12937	F-box-like	cl02535	GmFBL81	FBO
Glyma_11G126500.1	specific	403981	14	47	3.12274e-05	40.9305	pfam12937	F-box-like	cl02535	GmFBL82	FBF
Glyma_11G154400.1	specific	403981	34	71	2.16399e-07	46.3233	pfam12937	F-box-like	cl02535	GmFBL83	FBU
Glyma_11G154800.1	specific	395521	242	282	0.00068427	38.6985	pfam00646	F-box	cl02535	GmFBP162	FBO
Glyma_11G181200.1	specific	403981	34	68	0.000142247	38.6193	pfam12937	F-box-like	cl02535	GmFBL84	FBO
Glyma_11G183600.1	specific	403981	1	40	1.89777e-05	41.3157	pfam12937	F-box-like	cl02535	GmFBL85	FBL
Glyma_11G227300.1	specific	408301	10	50	1.20003e-20	84.9285	pfam18511	F-box_5	cl39836	GmFB5 9	FBO
Glyma_11G249300.1	specific	395521	47	88	0.000903504	36.7725	pfam00646	F-box	cl02535	GmFBP163	FBK
Glyma_11G251600.1	specific	395521	100	140	1.30276e-05	42.1653	pfam00646	F-box	cl02535	GmFBP164	FBU
Glyma_12G006500.1	superfamily	408301	86	111	0.0589868	31.7709	cl39836	F-box_5 superfamily	-	GmFB5 28	FBU
Glyma_12G051100.1	specific	403981	14	47	4.87965e-06	43.2417	pfam12937	F-box-like	cl02535	GmFBL86	FBF
Glyma_12G068200.1	specific	395521	25	62	0.00453691	34.8465	pfam00646	F-box	cl02535	GmFBP165	FBO
Glyma_12G088900.1	specific	403981	1	40	0.000420136	37.8489	pfam12937	F-box-like	cl02535	GmFBL87	FBL
Glyma_12G103400.1	specific	395521	24	64	0.000447882	37.9281	pfam00646	F-box	cl02535	GmFBP166	FBD
Glyma_12G115200.1	superfamily	413361	20	62	0.567834	28.6041	cl02535	F-box-like superfamily	-	GmFBL164	FBT
Glyma_12G128600.1	superfamily	408301	9	46	0.000214923	39.0897	cl39836	F-box_5 superfamily	-	GmFB5 29	FBO
Glyma_12G173500.1	specific	395521	19	61	0.0140431	33.3057	pfam00646	F-box	cl02535	GmFBP167	FBK
Glyma_12G186800.1	superfamily	413361	25	59	0.0172492	32.8413	cl02535	F-box-like superfamily	-	GmFBL165	FBO
Glyma_12G196800.1	specific	403981	1201	1231	0.0310612	34.3821	pfam12937	F-box-like	cl02535	GmFBL88	FBF
Glyma_12G230000.1	specific	395521	46	89	0.00070719	36.7725	pfam00646	F-box	cl02535	GmFBP168	FBT
Glyma_13G036600.1	specific	403981	43	78	6.85292e-05	39.7749	pfam12937	F-box-like	cl02535	GmFBL89	FBU
Glyma_13G064500.1	specific	395521	14	57	0.0756491	31.7649	pfam00646	F-box	cl02535	GmFBP169	FBW
Glyma_13G086000.1	specific	395521	43	84	2.16721e-07	47.1729	pfam00646	F-box	cl02535	GmFBP170	FBK
Glyma_13G097600.1	specific	403981	205	250	1.11951e-09	54.0273	pfam12937	F-box-like	cl02535	GmFBL90	FBK
Glyma_13G109000.1	specific	395521	20	53	9.41068e-07	40.2393	pfam00646	F-box	cl02535	GmFBP171	FBU
Glyma_13G114400.1	specific	395521	3	36	9.35843e-05	39.0837	pfam00646	F-box	cl02535	GmFBP172	FBU
Glyma_13G114500.1	specific	403981	13	49	1.73439e-05	40.1601	pfam12937	F-box-like	cl02535	GmFBL91	FBU
Glyma_13G149600.1	specific	403981	16	56	0.000581824	36.6933	pfam12937	F-box-like	cl02535	GmFBL92	FBP
Glyma_13G154400.1	specific	403981	36	70	8.18226e-09	50.9457	pfam12937	F-box-like	cl02535	GmFBL93	FBU
Glyma_13G164200.1	specific	403981	17	61	0.000223051	37.8489	pfam12937	F-box-like	cl02535	GmFBL94	FBU
Glyma_13G166200.1	specific	403981	65	96	7.29998e-05	40.5453	pfam12937	F-box-like	cl02535	GmFBL95	FBU
Glyma_13G209700.1	specific	395521	23	62	9.08753e-06	41.0097	pfam00646	F-box	cl02535	GmFBP173	FBO
Glyma_13G211000.1	specific	395521	45	88	4.10729e-10	54.4917	pfam00646	F-box	cl02535	GmFBP174	FBA
Glyma_13G211600.1	superfamily	408301	12	48	1.72747e-06	44.8677	cl39836	F-box_5 superfamily	-	GmFB5 30	FBL
Glyma_13G214900.1	specific	395521	35	81	0.000244106	38.3133	pfam00646	F-box	cl02535	GmFBP175	FBT
Glyma_13G218800.1	specific	395521	51	95	5.44915e-06	42.9357	pfam00646	F-box	cl02535	GmFBP176	FBK
Glyma_13G220200.1	specific	403981	14	59	6.22345e-08	48.2493	pfam12937	F-box-like	cl02535	GmFBL96	FBL
Glyma_13G224200.1	specific	395521	115	152	0.0205763	32.9205	pfam00646	F-box	cl02535	GmFBP177	FBO
Glyma_13G230700.1	specific	395521	5	47	0.00113069	36.0021	pfam00646	F-box	cl02535	GmFBP178	FBW
Glyma_13G246100.1	superfamily	413361	25	43	0.15971	30.5301	cl02535	F-box-like superfamily	-	GmFBL166	FBD
Glyma_13G261600.1	specific	395521	7	42	8.05901e-05	39.8541	pfam00646	F-box	cl02535	GmFBP179	FBD
Glyma_13G262800.1	specific	395521	21	59	0.0355879	32.5353	pfam00646	F-box	cl02535	GmFBP180	FBD
Glyma_13G262900.1	specific	395521	17	54	6.63661e-06	42.9357	pfam00646	F-box	cl02535	GmFBP181	FBD
Glyma_13G269600.1	specific	395521	48	91	0.00033077	37.9281	pfam00646	F-box	cl02535	GmFBP182	FBT
Glyma_13G278200.1	specific	395521	42	79	1.79317e-06	44.4765	pfam00646	F-box	cl02535	GmFBP183	FBL
Glyma_13G283500.1	specific	395521	17	57	0.275518	30.2241	pfam00646	F-box	cl02535	GmFBP184	FBD
Glyma_13G305000.1	specific	395521	1203	1241	0.00354385	37.1577	pfam00646	F-box	cl02535	GmFBP185	FBF
Glyma_13G314700.1	superfamily	413361	21	55	0.0363394	32.0709	cl02535	F-box-like superfamily	-	GmFBL167	FBU
Glyma_13G326800.1	specific	395521	44	86	0.0308827	32.5353	pfam00646	F-box	cl02535	GmFBP186	FBK
Glyma_13G353900.1	specific	395521	3	43	7.33249e-05	39.4689	pfam00646	F-box	cl02535	GmFBP187	FBO
Glyma_13G360600.1	specific	395521	4	46	0.000218001	38.3133	pfam00646	F-box	cl02535	GmFBP188	FBK
Glyma_13G368900.1	superfamily	408301	1	40	1.81048e-05	41.7861	cl39836	F-box_5 superfamily	-	GmFB5 31	FBO
Glyma_14G009000.1	specific	403981	24	63	1.28581e-06	42.8565	pfam12937	F-box-like	cl02535	GmFBL97	FBU
Glyma_14G009200.1	superfamily	413361	92	110	0.0363125	32.4561	cl02535	F-box-like superfamily	-	GmFBL168	FBU
Glyma_14G036300.1	specific	403981	87	129	1.03323e-06	45.1677	pfam12937	F-box-like	cl02535	GmFBL98	FBU
Glyma_14G044300.1	specific	395521	96	138	2.54421e-05	41.3949	pfam00646	F-box	cl02535	GmFBP189	FBW
Glyma_14G062100.1	specific	408301	2	43	2.41103e-18	78.3801	pfam18511	F-box_5	cl39836	GmFB5 10	FBO
Glyma_14G073300.1	specific	403981	3	43	3.73287e-07	45.5529	pfam12937	F-box-like	cl02535	GmFBL99	FBP
Glyma_14G073500.1	specific	403981	60	104	5.07007e-08	48.6345	pfam12937	F-box-like	cl02535	GmFBL100	FBT
Glyma_14G086000.1	specific	403981	65	98	1.45596e-08	50.5605	pfam12937	F-box-like	cl02535	GmFBL101	FBU
Glyma_14G086600.1	specific	403981	31	68	1.59674e-06	42.4713	pfam12937	F-box-like	cl02535	GmFBL102	FBU
Glyma_14G088700.1	specific	403981	35	72	1.05013e-06	44.7825	pfam12937	F-box-like	cl02535	GmFBL103	FBK
Glyma_14G098900.1	specific	403981	179	220	1.41009e-06	45.5529	pfam12937	F-box-like	cl02535	GmFBL104	FBL
Glyma_14G105800.1	specific	395521	21	63	1.06192e-07	47.9433	pfam00646	F-box	cl02535	GmFBP190	FBK
Glyma_14G116800.1	specific	403981	67	104	8.14552e-06	43.2417	pfam12937	F-box-like	cl02535	GmFBL105	FBL
Glyma_14G118200.1	specific	403981	42	77	3.64977e-05	40.5453	pfam12937	F-box-like	cl02535	GmFBL106	FBU
Glyma_14G136200.1	superfamily	408301	20	49	0.0257878	31.7709	cl39836	F-box_5 superfamily	-	GmFB5 32	FBO
Glyma_14G160200.1	specific	395521	7	51	5.86602e-07	45.6321	pfam00646	F-box	cl02535	GmFBP191	FBO
Glyma_14G167900.1	specific	395521	43	84	6.1531e-07	46.0173	pfam00646	F-box	cl02535	GmFBP192	FBK
Glyma_14G179500.1	specific	408301	57	98	4.65954e-19	80.6913	pfam18511	F-box_5	cl39836	GmFB5 11	FBO
Glyma_15G004900.1	superfamily	408301	1	40	0.000126724	39.0897	cl39836	F-box_5 superfamily	-	GmFB5 33	FBO
Glyma_15G013300.1	specific	395521	4	46	0.000798597	36.7725	pfam00646	F-box	cl02535	GmFBP193	FBK
Glyma_15G022500.1	specific	395521	45	82	5.78296e-05	40.6245	pfam00646	F-box	cl02535	GmFBP194	FBO
Glyma_15G046900.1	specific	403981	4	43	0.0100353	33.9969	pfam12937	F-box-like	cl02535	GmFBL107	FBU
Glyma_15G049500.1	specific	403981	53	97	1.34477e-05	42.0861	pfam12937	F-box-like	cl02535	GmFBL108	FBT
Glyma_15G055200.1	specific	395521	11	50	1.50474e-06	44.4765	pfam00646	F-box	cl02535	GmFBP195	FBA
Glyma_15G081900.1	specific	395521	5	36	0.000314321	37.5429	pfam00646	F-box	cl02535	GmFBP196	FBW
Glyma_15G092200.1	specific	403981	20	65	1.97969e-07	46.7085	pfam12937	F-box-like	cl02535	GmFBL109	FBL
Glyma_15G092300.1	superfamily	413361	5	30	0.0224153	32.8413	cl02535	F-box-like superfamily	-	GmFBL169	FBU
Glyma_15G093300.1	specific	395521	51	95	6.25202e-06	42.9357	pfam00646	F-box	cl02535	GmFBP197	FBK
Glyma_15G098200.1	specific	395521	31	74	0.00187298	35.6169	pfam00646	F-box	cl02535	GmFBP198	FBT
Glyma_15G101100.1	superfamily	408301	11	48	1.08599e-05	42.1713	cl39836	F-box_5 superfamily	-	GmFB5 34	FBO
Glyma_15G101600.1	specific	403981	24	66	6.21791e-10	54.0273	pfam12937	F-box-like	cl02535	GmFBL110	FBA
Glyma_15G101700.1	specific	395521	47	83	1.432e-09	52.9509	pfam00646	F-box	cl02535	GmFBP199	FBA
Glyma_15G115100.1	specific	395521	4	44	1.39274e-08	50.2545	pfam00646	F-box	cl02535	GmFBP200	FBU
Glyma_15G125700.1	specific	395521	7	51	0.000649535	37.1577	pfam00646	F-box	cl02535	GmFBP201	FBK
Glyma_15G162300.1	specific	403981	199	244	3.96912e-10	55.1829	pfam12937	F-box-like	cl02535	GmFBL111	FBK
Glyma_15G192600.1	specific	403981	17	56	1.06644e-07	47.0937	pfam12937	F-box-like	cl02535	GmFBL112	FBU
Glyma_15G214000.1	specific	395521	43	78	1.92388e-05	38.3133	pfam00646	F-box	cl02535	GmFBP202	FBU
Glyma_15G220600.1	specific	403981	3	39	6.17307e-05	40.1601	pfam12937	F-box-like	cl02535	GmFBL113	FBA
Glyma_15G227900.1	specific	395521	17	56	0.000266732	37.9281	pfam00646	F-box	cl02535	GmFBP203	FBU
Glyma_15G241500.1	specific	395521	47	77	0.0410595	29.0685	pfam00646	F-box	cl02535	GmFBP204	FBO
Glyma_15G241800.1	specific	395521	37	67	0.00786937	30.6093	pfam00646	F-box	cl02535	GmFBP205	FBF
Glyma_15G241900.1	specific	395521	45	76	0.0469346	29.0685	pfam00646	F-box	cl02535	GmFBP206	FBU
Glyma_15G242000.1	specific	395521	22	59	0.0129373	31.7649	pfam00646	F-box	cl02535	GmFBP207	FBU
Glyma_15G242200.1	specific	395521	27	65	0.00636516	34.4613	pfam00646	F-box	cl02535	GmFBP208	FBD
Glyma_15G242400.1	specific	395521	22	59	0.0301487	32.5353	pfam00646	F-box	cl02535	GmFBP209	FBD
Glyma_16G025000.1	specific	403981	49	88	6.33943e-05	39.7749	pfam12937	F-box-like	cl02535	GmFBL114	FBU
Glyma_16G050500.1	specific	408301	2	43	1.65762e-17	76.0689	pfam18511	F-box_5	cl39836	GmFB5 12	FBO
Glyma_16G063500.1	specific	403981	46	81	2.47782e-09	52.4865	pfam12937	F-box-like	cl02535	GmFBL115	FBU
Glyma_16G063600.1	specific	395521	1	42	7.99142e-06	42.5505	pfam00646	F-box	cl02535	GmFBP210	FBO
Glyma_16G071200.1	superfamily	413361	7	35	0.532156	28.9893	cl02535	F-box-like superfamily	-	GmFBL170	FBU
Glyma_16G096700.1	specific	403981	44	84	7.42437e-10	54.0273	pfam12937	F-box-like	cl02535	GmFBL116	FBO
Glyma_16G138100.1	specific	403981	55	98	0.00140746	36.3081	pfam12937	F-box-like	cl02535	GmFBL117	FBT
Glyma_16G146400.1	superfamily	408301	4	42	6.55493e-15	68.7501	cl39836	F-box_5 superfamily	-	GmFB5 35	FBO
Glyma_16G160500.1	specific	403981	15	49	2.29161e-07	44.0121	pfam12937	F-box-like	cl02535	GmFBL118	FBO
Glyma_16G164000.1	specific	395521	14	50	4.87565e-08	47.9433	pfam00646	F-box	cl02535	GmFBP211	FBU
Glyma_16G167200.1	specific	403981	51	93	0.000134472	39.0045	pfam12937	F-box-like	cl02535	GmFBL119	FBT
Glyma_16G177700.1	specific	395521	130	165	4.21703e-05	40.6245	pfam00646	F-box	cl02535	GmFBP212	FBO
Glyma_16G195300.1	specific	395521	12	54	0.000402922	37.5429	pfam00646	F-box	cl02535	GmFBP213	FBO
Glyma_16G197800.1	superfamily	413361	26	66	0.02124	32.4561	cl02535	F-box-like superfamily	-	GmFBL171	FBP
Glyma_16G202600.1	specific	395521	12	48	5.83213e-05	39.8541	pfam00646	F-box	cl02535	GmFBP214	FBA
Glyma_16G202800.1	specific	395521	1	34	0.0087947	33.6909	pfam00646	F-box	cl02535	GmFBP215	FBO
Glyma_16G202900.1	specific	395521	12	48	1.12298e-05	42.1653	pfam00646	F-box	cl02535	GmFBP216	FBA
Glyma_16G203000.1	specific	395521	9	45	6.87779e-05	39.8541	pfam00646	F-box	cl02535	GmFBP217	FBA
Glyma_17G008200.1	specific	395521	9	50	3.03569e-07	46.4025	pfam00646	F-box	cl02535	GmFBP218	FBO
Glyma_17G017600.1	specific	395521	31	68	9.22797e-08	47.9433	pfam00646	F-box	cl02535	GmFBP219	FBU
Glyma_17G018300.1	specific	395521	18	54	2.25169e-06	43.7061	pfam00646	F-box	cl02535	GmFBP220	FBU
Glyma_17G019800.1	superfamily	408301	11	47	7.80368e-08	48.7197	cl39836	F-box_5 superfamily	-	GmFB5 36	FBL
Glyma_17G021300.1	specific	403981	21	58	2.64906e-08	45.5529	pfam12937	F-box-like	cl02535	GmFBL120	FBU
Glyma_17G022700.1	specific	395521	12	56	0.00879452	34.0761	pfam00646	F-box	cl02535	GmFBP221	FBT
Glyma_17G022900.1	specific	403981	12	56	3.74043e-06	42.8565	pfam12937	F-box-like	cl02535	GmFBL121	FBU
Glyma_17G026300.1	specific	395521	28	70	0.47883	28.2981	pfam00646	F-box	cl02535	GmFBP222	FBO
Glyma_17G027000.1	specific	395521	18	43	0.0368651	31.3797	pfam00646	F-box	cl02535	GmFBP223	FBA
Glyma_17G044800.1	specific	403981	8	44	8.66812e-08	44.3973	pfam12937	F-box-like	cl02535	GmFBL122	FBU
Glyma_17G062000.1	specific	403981	205	250	1.06606e-09	54.0273	pfam12937	F-box-like	cl02535	GmFBL123	FBK
Glyma_17G078800.1	specific	395521	20	64	0.000861101	36.3873	pfam00646	F-box	cl02535	GmFBP224	FBU
Glyma_17G113900.1	specific	403981	65	96	0.000101978	39.7749	pfam12937	F-box-like	cl02535	GmFBL124	FBL
Glyma_17G116300.1	specific	395521	13	44	0.000442359	37.5429	pfam00646	F-box	cl02535	GmFBP225	FBU
Glyma_17G128800.1	specific	395521	27	64	0.111284	30.9945	pfam00646	F-box	cl02535	GmFBP226	FBO
Glyma_17G131400.1	superfamily	413361	21	61	0.0153224	32.8413	cl02535	F-box-like superfamily	-	GmFBL172	FBP
Glyma_17G162200.1	specific	395521	5	43	0.00650767	34.4613	pfam00646	F-box	cl02535	GmFBP227	FBA
Glyma_17G167800.1	specific	403981	40	72	2.54124e-05	41.3157	pfam12937	F-box-like	cl02535	GmFBL125	FBU
Glyma_17G193700.1	specific	395521	21	57	0.000446434	37.5429	pfam00646	F-box	cl02535	GmFBP228	FBD
Glyma_17G194900.1	specific	395521	31	63	0.000193842	38.6985	pfam00646	F-box	cl02535	GmFBP229	FBD
Glyma_17G211000.1	specific	403981	67	104	3.75111e-05	40.9305	pfam12937	F-box-like	cl02535	GmFBL126	FBU
Glyma_17G220600.1	specific	395521	21	63	1.01114e-07	47.9433	pfam00646	F-box	cl02535	GmFBP230	FBU
Glyma_17G225800.1	specific	403981	186	227	9.96359e-08	49.0197	pfam12937	F-box-like	cl02535	GmFBL127	FBL
Glyma_17G234600.1	specific	403981	16	57	9.62908e-06	42.4713	pfam12937	F-box-like	cl02535	GmFBL128	FBO
Glyma_17G237800.1	specific	403981	45	82	1.21295e-06	43.2417	pfam12937	F-box-like	cl02535	GmFBL129	FBU
Glyma_17G238700.1	specific	403981	64	97	9.70434e-09	51.3309	pfam12937	F-box-like	cl02535	GmFBL130	FBO
Glyma_17G247500.1	specific	395521	17	61	0.0057395	34.4613	pfam00646	F-box	cl02535	GmFBP231	FBO
Glyma_17G251500.1	specific	403981	82	126	5.77141e-08	48.6345	pfam12937	F-box-like	cl02535	GmFBL131	FBT
Glyma_17G251700.1	specific	395521	1	42	0.00523673	33.6909	pfam00646	F-box	cl02535	GmFBP232	FBP
Glyma_18G005400.1	specific	395521	112	152	2.18596e-05	41.3949	pfam00646	F-box	cl02535	GmFBP233	FBU
Glyma_18G007900.1	specific	395521	32	73	0.0001815	38.6985	pfam00646	F-box	cl02535	GmFBP234	FBK
Glyma_18G029600.1	superfamily	413361	10	39	0.913031	27.4485	cl02535	F-box-like superfamily	-	GmFBL173	FBU
Glyma_18G030200.1	specific	408301	10	50	3.15539e-21	86.4693	pfam18511	F-box_5	cl39836	GmFB5 13	FBO
Glyma_18G141000.1	specific	395521	17	53	5.39003e-05	40.2393	pfam00646	F-box	cl02535	GmFBP235	FBK
Glyma_18G160600.1	specific	395521	12	51	1.29626e-06	44.0913	pfam00646	F-box	cl02535	GmFBP236	FBU
Glyma_18G160700.1	specific	395521	1	34	0.0665752	31.3797	pfam00646	F-box	cl02535	GmFBP237	FBU
Glyma_18G160800.1	specific	395521	12	51	1.8175e-06	44.0913	pfam00646	F-box	cl02535	GmFBP238	FBU
Glyma_18G161100.1	specific	395521	10	51	0.00205291	35.6169	pfam00646	F-box	cl02535	GmFBP239	FBU
Glyma_18G161500.1	specific	395521	12	51	0.000473443	37.1577	pfam00646	F-box	cl02535	GmFBP240	FBU
Glyma_18G161600.1	specific	395521	12	51	1.98206e-05	41.3949	pfam00646	F-box	cl02535	GmFBP241	FBO
Glyma_18G161800.1	specific	395521	14	48	1.35575e-05	41.7801	pfam00646	F-box	cl02535	GmFBP242	FBU
Glyma_18G161900.1	specific	395521	12	51	7.33148e-06	42.5505	pfam00646	F-box	cl02535	GmFBP243	FBU
Glyma_18G162300.1	specific	395521	14	53	2.66769e-06	43.7061	pfam00646	F-box	cl02535	GmFBP244	FBU
Glyma_18G162400.1	specific	395521	12	51	1.41704e-06	44.0913	pfam00646	F-box	cl02535	GmFBP245	FBU
Glyma_18G162500.1	specific	395521	12	51	0.000161011	38.6985	pfam00646	F-box	cl02535	GmFBP246	FBU
Glyma_18G162600.1	specific	395521	11	52	3.68092e-05	40.2393	pfam00646	F-box	cl02535	GmFBP247	FBU
Glyma_18G162700.1	specific	395521	12	51	4.51715e-06	42.9357	pfam00646	F-box	cl02535	GmFBP248	FBU
Glyma_18G162800.1	specific	395521	10	51	3.31471e-05	40.6245	pfam00646	F-box	cl02535	GmFBP249	FBU
Glyma_18G162900.1	specific	395521	12	51	1.78571e-05	39.0837	pfam00646	F-box	cl02535	GmFBP250	FBU
Glyma_18G163100.1	specific	395521	10	51	5.511e-05	39.8541	pfam00646	F-box	cl02535	GmFBP251	FBA
Glyma_18G163200.1	specific	395521	12	51	0.00034534	37.5429	pfam00646	F-box	cl02535	GmFBP252	FBO
Glyma_18G164300.1	specific	395521	3	43	0.00147571	35.6169	pfam00646	F-box	cl02535	GmFBP253	FBO
Glyma_18G164400.1	specific	395521	3	47	1.4308e-05	41.7801	pfam00646	F-box	cl02535	GmFBP254	FBO
Glyma_18G164500.1	specific	395521	6	46	0.000266441	37.9281	pfam00646	F-box	cl02535	GmFBP255	FBO
Glyma_18G167700.1	specific	395521	12	51	1.34378e-06	44.4765	pfam00646	F-box	cl02535	GmFBP256	FBU
Glyma_18G167800.1	specific	395521	14	51	0.000125827	38.6985	pfam00646	F-box	cl02535	GmFBP257	FBU
Glyma_18G168000.1	specific	395521	6	40	0.000262492	37.9281	pfam00646	F-box	cl02535	GmFBP258	FBU
Glyma_18G168300.1	specific	395521	12	51	1.77897e-06	44.0913	pfam00646	F-box	cl02535	GmFBP259	FBU
Glyma_18G168400.1	specific	395521	14	55	9.41678e-07	44.8617	pfam00646	F-box	cl02535	GmFBP260	FBU
Glyma_18G168500.1	specific	395521	1	34	0.00489882	34.4613	pfam00646	F-box	cl02535	GmFBP261	FBU
Glyma_18G168800.1	specific	395521	12	51	3.06865e-06	43.7061	pfam00646	F-box	cl02535	GmFBP262	FBU
Glyma_18G173200.1	specific	403981	5	36	0.00390847	34.7673	pfam12937	F-box-like	cl02535	GmFBL132	FBK
Glyma_18G227100.1	specific	403981	18	54	0.00183342	35.5377	pfam12937	F-box-like	cl02535	GmFBL133	FBU
Glyma_18G253400.1	specific	403981	42	86	6.19217e-08	49.4049	pfam12937	F-box-like	cl02535	GmFBL134	FBR
Glyma_18G265500.1	specific	403981	4	43	2.80414e-08	48.6345	pfam12937	F-box-like	cl02535	GmFBL135	FBO
Glyma_18G274500.1	specific	395521	6	42	4.65049e-06	42.9357	pfam00646	F-box	cl02535	GmFBP263	FBU
Glyma_18G274700.1	specific	395521	8	46	4.11195e-07	46.0173	pfam00646	F-box	cl02535	GmFBP264	FBA
Glyma_18G274800.1	specific	395521	19	59	3.41236e-08	49.0989	pfam00646	F-box	cl02535	GmFBP265	FBA
Glyma_18G274900.1	specific	395521	8	46	3.43338e-07	46.4025	pfam00646	F-box	cl02535	GmFBP266	FBU
Glyma_18G275900.1	specific	395521	99	142	1.19178e-08	50.6397	pfam00646	F-box	cl02535	GmFBP267	FBK
Glyma_18G276400.1	specific	395521	5	41	0.000248385	38.3133	pfam00646	F-box	cl02535	GmFBP268	FBU
Glyma_18G286800.1	specific	395521	4	41	0.0005907	37.1577	pfam00646	F-box	cl02535	GmFBP269	FBU
Glyma_19G005000.1	specific	395521	66	110	0.000271387	38.3133	pfam00646	F-box	cl02535	GmFBP270	FBK
Glyma_19G048000.1	specific	395521	5	37	6.46052e-08	48.3285	pfam00646	F-box	cl02535	GmFBP271	FBU
Glyma_19G048100.1	specific	395521	5	37	1.97494e-07	47.1729	pfam00646	F-box	cl02535	GmFBP272	FBA
Glyma_19G048200.1	specific	395521	5	37	1.97494e-07	47.1729	pfam00646	F-box	cl02535	GmFBP273	FBA
Glyma_19G048300.1	specific	395521	5	37	9.10419e-08	47.9433	pfam00646	F-box	cl02535	GmFBP274	FBA
Glyma_19G048500.1	specific	395521	5	37	2.13706e-06	44.0913	pfam00646	F-box	cl02535	GmFBP275	FBA
Glyma_19G048600.1	specific	395521	5	37	1.69522e-07	47.1729	pfam00646	F-box	cl02535	GmFBP276	FBU
Glyma_19G048700.1	specific	395521	5	37	8.75417e-08	47.9433	pfam00646	F-box	cl02535	GmFBP277	FBU
Glyma_19G048800.1	specific	395521	5	37	1.26023e-07	47.5581	pfam00646	F-box	cl02535	GmFBP278	FBU
Glyma_19G048900.1	specific	403981	32	65	2.20267e-06	40.1601	pfam12937	F-box-like	cl02535	GmFBL136	FBU
Glyma_19G049000.1	specific	395521	5	37	3.73533e-07	46.4025	pfam00646	F-box	cl02535	GmFBP279	FBU
Glyma_19G077200.1	specific	403981	211	252	2.46194e-06	44.0121	pfam12937	F-box-like	cl02535	GmFBL137	FBU
Glyma_19G081500.1	specific	395521	1	42	1.88794e-06	44.4765	pfam00646	F-box	cl02535	GmFBP280	FBO
Glyma_19G081700.1	specific	395521	4	41	1.71523e-08	49.8693	pfam00646	F-box	cl02535	GmFBP281	FBU
Glyma_19G100200.1	specific	408301	2	43	2.03426e-17	75.6837	pfam18511	F-box_5	cl39836	GmFB5 14	FBO
Glyma_19G119400.1	specific	403981	3	52	4.33649e-06	42.8565	pfam12937	F-box-like	cl02535	GmFBL138	FBO
Glyma_19G129600.1	specific	403981	100	131	8.20639e-07	45.1677	pfam12937	F-box-like	cl02535	GmFBL139	FBU
Glyma_19G129700.1	specific	395521	11	53	0.0519687	30.9945	pfam00646	F-box	cl02535	GmFBP282	FBU
Glyma_19G154800.1	specific	403981	9	53	0.000678283	37.0785	pfam12937	F-box-like	cl02535	GmFBL140	FBU
Glyma_19G157300.1	specific	403981	105	139	0.00077527	37.0785	pfam12937	F-box-like	cl02535	GmFBL141	FBU
Glyma_19G158300.1	specific	395521	5	46	0.00660157	34.0761	pfam00646	F-box	cl02535	GmFBP283	FBK
Glyma_19G161300.1	specific	403981	138	174	0.00145989	36.6933	pfam12937	F-box-like	cl02535	GmFBL142	FBF
Glyma_19G162400.1	specific	395521	18	55	0.00316307	35.2317	pfam00646	F-box	cl02535	GmFBP284	FBK
Glyma_19G194600.1	specific	403981	1	38	0.000101892	39.3897	pfam12937	F-box-like	cl02535	GmFBL143	FBU
Glyma_19G196400.1	specific	403981	26	66	2.62683e-05	40.9305	pfam12937	F-box-like	cl02535	GmFBL144	FBO
Glyma_19G202600.1	specific	403981	86	130	1.57222e-07	47.4789	pfam12937	F-box-like	cl02535	GmFBL145	FBO
Glyma_19G206800.1	specific	408301	7	48	6.05379e-18	77.2245	pfam18511	F-box_5	cl39836	GmFB5 15	FBL
Glyma_19G231000.1	specific	395521	9	52	0.000141644	38.6985	pfam00646	F-box	cl02535	GmFBP285	FBP
Glyma_19G246800.1	specific	395521	38	74	0.04443	32.1501	pfam00646	F-box	cl02535	GmFBP286	FBU
Glyma_19G252100.1	specific	395521	39	79	1.59734e-09	52.9509	pfam00646	F-box	cl02535	GmFBP287	FBU
Glyma_19G256900.1	specific	395521	5	41	0.0112703	33.3057	pfam00646	F-box	cl02535	GmFBP288	FBU
Glyma_20G001100.1	specific	395521	22	61	0.00249404	35.6169	pfam00646	F-box	cl02535	GmFBP289	FBU
Glyma_20G014700.1	specific	395521	28	52	0.000356796	36.7725	pfam00646	F-box	cl02535	GmFBP290	FBU
Glyma_20G042200.1	specific	395521	86	130	5.56529e-07	45.6321	pfam00646	F-box	cl02535	GmFBP291	FBO
Glyma_20G045100.1	specific	395521	49	89	8.41463e-10	53.7213	pfam00646	F-box	cl02535	GmFBP292	FBO
Glyma_20G075000.1	specific	403981	6	42	4.00907e-06	43.2417	pfam12937	F-box-like	cl02535	GmFBL146	FBO
Glyma_20G098700.1	specific	395521	3	46	8.89906e-05	39.4689	pfam00646	F-box	cl02535	GmFBP293	FBU
Glyma_20G102500.1	superfamily	408301	24	60	0.00105882	36.3933	cl39836	F-box_5 superfamily	-	GmFB5 37	FBU
Glyma_20G105000.1	specific	395521	9	44	0.0147727	33.6909	pfam00646	F-box	cl02535	GmFBP294	FBU
Glyma_20G135900.1	specific	403981	324	368	3.65544e-07	46.3233	pfam12937	F-box-like	cl02535	GmFBL147	FBO
Glyma_20G142600.1	specific	395521	27	63	4.53742e-05	40.6245	pfam00646	F-box	cl02535	GmFBP295	FBD
Glyma_20G155700.1	specific	403981	34	70	0.000100127	39.0045	pfam12937	F-box-like	cl02535	GmFBL148	FBP
Glyma_20G157500.1	specific	403981	11	56	2.9979e-07	46.3233	pfam12937	F-box-like	cl02535	GmFBL149	FBU
Glyma_20G163800.1	specific	403981	141	184	1.10277e-12	61.346	pfam12937	F-box-like	cl02535	GmFBL150	FBU
Glyma_20G166900.1	specific	403981	53	95	1.78297e-05	41.7009	pfam12937	F-box-like	cl02535	GmFBL151	FBT
Glyma_20G190700.1	specific	403981	8	43	7.9636e-10	52.1013	pfam12937	F-box-like	cl02535	GmFBL152	FBO
Glyma_20G215600.1	specific	395521	14	51	0.000440268	37.1577	pfam00646	F-box	cl02535	GmFBP296	FBU
Glyma_20G220100.1	specific	395521	9	51	2.22439e-06	43.7061	pfam00646	F-box	cl02535	GmFBP297	FBP
Glyma_20G220200.1	specific	403981	13	43	0.000492484	37.0785	pfam12937	F-box-like	cl02535	GmFBL153	FBP
Glyma_20G220300.1	specific	403981	19	62	2.35378e-06	43.6269	pfam12937	F-box-like	cl02535	GmFBL154	FBP
Glyma_20G234300.1	specific	403981	67	97	6.78246e-06	42.0861	pfam12937	F-box-like	cl02535	GmFBL155	FBO
