# Supplementary material for: Soybean F-Box-Like Protein GmFBL144 Interacts With Small Heat Shock Protein and Negatively Regulates Plant Drought Stress Tolerance
Source: Front Plant Sci. 2022 Jun 2;13:823529. doi: 10.3389/fpls.2022.823529 (PMC9201338; doi:10.3389/fpls.2022.823529)
Supplement: Supplementary file 4 [file Table_3.xls]

## Sheet: Sheet1
List of interaction protein of GmFBL144 from the library screening
NO.	genbank	Gene annotation	ORF true or not
F-box-IP-1	XP_006584587.1	uncharacterized protein LOC100801424 isoform X1 [Glycine max]	true
F-box-IP-2	XP_003527262.1	psbP domain-containing protein 3 [Glycine max]	true
F-box-IP-3	NP_001347079.1	putative fructose-bisphosphate aldolase 2 [Glycine max]	true
F-box-IP-4	XP_014626034.1	Small heat shock protein C2 [Glycine max]	true
F-box-IP-22
F-box-IP-37
F-box-IP-42
F-box-IP-5	TMW55355.1	hypothetical protein Poli38472_013246 [Pythium oligandrum]	true
F-box-IP-6	XP_003528106.1	acetolactate synthase 3 [Glycine max]	true
F-box-IP-7	XP_003529985.1	probable carboxylesterase 8 [Glycine max]	true
F-box-IP-8	XP_006599617.1	E3 ubiquitin-protein ligase XBAT33 isoform X2 [Glycine max]	true
F-box-IP-38
F-box-IP-9	XP_003544567.1	fructose-bisphosphate aldolase [Glycine max]	true
F-box-IP-10	NP_001236652.1	protein FW2.2-like 5 [Glycine max]	true
F-box-IP-11	XP_003517906.1	uncharacterized protein LOC100811752 [Glycine max]	true
F-box-IP-12	RZC03507.1	hypothetical protein D0Y65_018258 [Glycine soja]	true
F-box-IP-13	AJL35120.1	protein kinase MK5 [Prunus dulcis]	not
F-box-IP-45
F-box-IP-14	XP_003517365.2	probable xyloglucan endotransglucosylase/hydrolase protein 6 [Glycine max]	true
F-box-IP-39
F-box-IP-15	KRH34344.1	hypothetical protein GLYMA_10G177900 [Glycine max]	true
F-box-IP-44
F-box-IP-16	XP_028200570.1	ribulose bisphosphate carboxylase/oxygenase activase [Glycine soja]	true
F-box-IP-17	XP_028204647.1	chitinase-like protein 2 [Glycine soja]	true
F-box-IP-18	RZB72860.1	Ribulose bisphosphate carboxylase/oxygenase activase [Glycine soja]	true
F-box-IP-19	KRH60961.1	hypothetical protein GLYMA_04G019100 [Glycine max]	true
F-box-IP-20	XP_003545225.1	uncharacterized protein At3g28850 [Glycine max]	true
F-box-IP-21	NP_001241277.1	chlorophyll a-b binding protein 3 [Glycine max]	not
F-box-IP-23	XM_028325857.1	PREDICTED: Glycine soja chlorophyll a-b binding protein CP26 (LOC114368641), mRNA	unknown
F-box-IP-24	NP_001242041.2	chalcone isomerase 4B [Glycine max]	not
F-box-IP-41
F-box-IP-25	KRH77506.1	hypothetical protein GLYMA_01G217600 [Glycine max]	true
F-box-IP-26	XP_003518625.1	probable pterin-4-alpha-carbinolamine dehydratase [Glycine max]	not
F-box-IP-27	XP_028228881.1	uncharacterized protein LOC114409578 [Glycine soja]	true
F-box-IP-28	XP_028191026.1	thiosulfate sulfurtransferase 16 [Glycine soja]	true
F-box-IP-29	NP_001237648.2	Rieske iron-sulphur protein precursor [Glycine max]	true
F-box-IP-30	ACU14046.1	unknown [Glycine max]	true
F-box-IP-32
F-box-IP-31	XP_003522832.1	arginine decarboxylase [Glycine max]	true
F-box-IP-33	KRH60769.1	hypothetical protein GLYMA_04G008300 [Glycine max]	true
F-box-IP-34	RZB56672.1	ATP synthase delta chain [Glycine soja]	true
F-box-IP-35	RZC14656.1	PR5-like receptor kinase isoform B [Glycine soja]	true
F-box-IP-36	KHN06070.1	Thiol protease aleurain-like [Glycine soja]	true
F-box-IP-40	XP_003548249.1	chlorophyll a-b binding protein CP26 [Glycine max]	not
F-box-IP-43	XP_003545225.1	uncharacterized protein At3g28850 [Glycine max]	true
